# Supplementary material for: α-Arbutin ameliorates UVA-induced photoaging through regulation of the SIRT3/PGC-1α pathway
Source: Front Pharmacol. 2024 Sep 23;15:1413530. doi: 10.3389/fphar.2024.1413530 (PMC11456475; doi:10.3389/fphar.2024.1413530)
Supplement: Supplementary file 1 [file DataSheet1.ZIP]

Archive with 3 entries (3 files):
- figure.ppt
- western blot-analysis.xls
- western blot-figure.ppt
