# Supplementary material for: α-Arbutin ameliorates UVA-induced photoaging through regulation of the SIRT3/PGC-1α pathway
Source: Front Pharmacol. 2024 Sep 23;15:1413530. doi: 10.3389/fphar.2024.1413530 (PMC11456475; doi:10.3389/fphar.2024.1413530)
Supplement: Supplementary file 1 [file DataSheet1.ZIP › western blot-analysis.xls]

## Sheet: Sheet1
	SDHA							NDUFS1
		control	UVA	UVA+200μM	control+200μM				control	UVA	UVA+200μM	control+200μM
	SDHA	13658.7	5106.28	9681.28	14100.4			NDUFS1	23134.6	11181.7	13232	27630.3
	β-actin	12320.9	8894.52	13072.8	15428.2			β-actin	29557.5	25049.2	20119.9	20163
	SDHA/β-actin	1.10858	0.574092	0.740566	0.913939			NDUFS1/β-actin	0.7827	0.446388	0.657661	1.37035
	% of control	1	0.517862	0.668029	0.824422			% of control	1	0.570319	0.840247	1.7508
	SDHA	14028.3	7616.33	10414.5	14971.9			NDUFS1	28028.4	11768.7	14296.4	30626.8
	β-actin	12195.9	11476.2	14499.9	13830.7			β-actin	29917.4	28250.1	21290.1	28445.9
	SDHA/β-actin	1.15025	0.663665	0.718246	1.08251			NDUFS1/β-actin	0.936859	0.416588	0.671504	1.07667
	% of control	1	0.576975	0.624427	0.941106			% of control	1	0.444665	0.716761	1.14923
	SDHA	16667	6846.91	8743.69	11856.4			NDUFS1	28807.8	17152.7	14321.2	26208
	β-actin	14873.7	10802.3	11906.6	11437.7			β-actin	32135.9	38622.1	25165.2	16405.9
	SDHA/β-actin	1.12057	0.633836	0.734358	1.03661			NDUFS1/β-actin	0.896438	0.444117	0.569085	1.59747
	% of control	1	0.565638	0.655345	0.925073			% of control	1	0.495424	0.63483	1.78202
		1	0.517862	0.668029	0.824422				1	0.570319	0.840247	1.7508
		1	0.576975	0.624427	0.941106				1	0.444665	0.716761	1.14923
		1	0.565638	0.655345	0.925073				1	0.495424	0.63483	1.78202
	P值		0.000820779	0.0423631				P值		0.00267952	0.0176709
	SIRT3							pGC1α
		control	UVA	UVA+200μM	control+200μM				control	UVA	UVA+200μM	control+200μM
	SIRT3	11142.7	9127.17	11568.9	14451.1			pGC1α	6200.15	3604.69	7758.18	10416.6
	β-actin	14360.6	15224.7	15025.5	16126.9			β-actin	11748.3	9182.93	12319.1	16284.7
	SIRT3/β-actin	0.775919	0.599497	0.769948	0.896085			pGC1a/β-actin	0.527748	0.392542	0.629768	0.639654
	% of control	1	0.772629	0.992305	1.15487			% of control	1	0.743807	1.19331	1.21204
	SIRT3	12281.2	8183.69	12408.8	12993.7			pGC1α	12462	4232.51	11189.4	8881.25
	β-actin	15207.7	12428.9	14587.2	11383.9			β-actin	14873.7	10802.3	11906.6	11437.7
	SIRT3/β-actin	0.807563	0.658439	0.850663	1.14141			pGC1a/β-actin	0.83785	0.391814	0.939767	0.776487
	% of control	1	0.815341	1.05337	1.4134			% of control	1	0.467642	1.12164	0.926761
	SIRT3	13115.5	8591.05	13129.3	14298.6			pGC1α	8839.67	4259.68	8550.01	9716.48
	β-actin	14515.7	14167	16267.2	13905.8			β-actin	12195.9	11476.2	14499.9	13830.7
	SIRT3/β-actin	0.903539	0.606413	0.807104	1.02824			pGC1a/β-actin	0.724809	0.371176	0.589659	0.702528
	% of control	1	0.671153	0.89327	1.13802			% of control	1	0.512102	0.813537	0.969259
		1	0.772629	0.992305	1.15487				1	0.743807	1.19331	1.21204
		1	0.815341	1.05337	1.4134				1	0.467642	1.12164	0.926761
		1	0.671153	0.89327	1.13802				1	0.512102	0.813537	0.969259
	P值		0.0143478	0.000322128				P值		0.0190913	0.0222399
	si-SIRT3							si-RNA/PGC1
		control	si-SIRT3-1	si-SIRT3-2	si-SIRT3-3				control	si-RNA	si-RNA+200μM	control+200μM
	SIRT3	51004.6	21072.8	27614.8	32211.8			pGC1α	15871	6439.02	10911.7	25588.7
	GAPDH	60423.8	66552.4	64514.4	54898.7			GAPDH	42487.6	46158.4	43043.1	49246.2
	SIRT3/GAPDH	0.844115	0.316634	0.428041	0.58675			pGC1α/GAPDH	0.373545	0.139498	0.253507	0.519607
								% of control	1	0.373445	0.678652	1.39102
								pGC1α	36609.8	17857.4	32350.6	47275.7
								GAPDH	47186.1	51625.3	48214.1	52114.9
								pGC1α/GAPDH	0.775861	0.345904	0.670977	0.907145
								% of control	1	0.445832	0.864815	1.16921
								pGC1α	28588.5	5607.7	13239.1	39632.9
								GAPDH	86813.2	87045.1	90778.2	89816.8
								pGC1α/GAPDH	0.32931	0.064423	0.14584	0.441264
								% of control	1	0.19563	0.442864	1.33997
									1	0.373445	0.678652	1.39102
									1	0.445832	0.864815	1.16921
									1	0.19563	0.442864	1.33997
								P值		0.0023	0.056
